# Supplementary material for: Overcharging and Free Energy Barriers for Equally Charged Surfaces Immersed in Salt Solutions
Source: Langmuir. 2021 Dec 1;37(49):14360–8. doi: 10.1021/acs.langmuir.1c02268 (PMC8675215; doi:10.1021/acs.langmuir.1c02268)
Supplement: Supplementary file 1 — la1c02268_si_001.zip [file la1c02268_si_001.zip]

Archive with 16 entries (15 files):
- Supporting_Information/
- Supporting_Information/SI.log
- Supporting_Information/SI.aux
- Supporting_Information/SI.blg
- Supporting_Information/achemso.cls
- Supporting_Information/SI.synctex.gz
- Supporting_Information/SI.tex~
- Supporting_Information/SI.pdf
- Supporting_Information/SI.bbl
- Supporting_Information/acs-SI.bib
- Supporting_Information/gs31_apm200_originalcPB.pdf
- Supporting_Information/appsch31_apm200_originalcPB.pdf
- Supporting_Information/SI.tex
- Supporting_Information/bibl.bib
- Supporting_Information/netpressure_monovalent.pdf
- Supporting_Information/achemso.bst
