# Supplementary material for: Overcharging and Free Energy Barriers for Equally Charged Surfaces Immersed in Salt Solutions
Source: Langmuir. 2021 Dec 1;37(49):14360–8. doi: 10.1021/acs.langmuir.1c02268 (PMC8675215; doi:10.1021/acs.langmuir.1c02268)
Supplement: Supplementary file 1 — la1c02268_si_001.zip [file la1c02268_si_001.zip › Supporting_Information/SI.log]

This is pdfTeX, Version 3.141592653-2.6-1.40.22 (TeX Live 2021) (preloaded format=pdflatex 2021.6.22)  18 NOV 2021 16:00
entering extended mode
 restricted \write18 enabled.
 %&-line parsing enabled.
**SI.tex
(./SI.tex
LaTeX2e <2020-10-01> patch level 4
L3 programming layer <2021-02-18> (./achemso.cls
Document Class: achemso 2019-02-14 v3.12a Submission to ACS journals
(/usr/local/texlive/2021/texmf-dist/tex/latex/base/article.cls
Document Class: article 2020/04/10 v1.4m Standard LaTeX document class
(/usr/local/texlive/2021/texmf-dist/tex/latex/base/size12.clo
File: size12.clo 2020/04/10 v1.4m Standard LaTeX file (size option)
)
\c@part=\count179
\c@section=\count180
\c@subsection=\count181
\c@subsubsection=\count182
\c@paragraph=\count183
\c@subparagraph=\count184
\c@figure=\count185
\c@table=\count186
\abovecaptionskip=\skip47
\belowcaptionskip=\skip48
\bibindent=\dimen138
)
(/usr/local/texlive/2021/texmf-dist/tex/latex/xkeyval/xkeyval.sty
Package: xkeyval 2020/11/20 v2.8 package option processing (HA)

(/usr/local/texlive/2021/texmf-dist/tex/generic/xkeyval/xkeyval.tex
(/usr/local/texlive/2021/texmf-dist/tex/generic/xkeyval/xkvutils.tex
\XKV@toks=\toks15
\XKV@tempa@toks=\toks16

(/usr/local/texlive/2021/texmf-dist/tex/generic/xkeyval/keyval.tex))
\XKV@depth=\count187
File: xkeyval.tex 2014/12/03 v2.7a key=value parser (HA)
))
\acs@bib@file=\write3
\c@bibnote=\count188

(/usr/local/texlive/2021/texmf-dist/tex/latex/geometry/geometry.sty
Package: geometry 2020/01/02 v5.9 Page Geometry

(/usr/local/texlive/2021/texmf-dist/tex/generic/iftex/ifvtex.sty
Package: ifvtex 2019/10/25 v1.7 ifvtex legacy package. Use iftex instead.

(/usr/local/texlive/2021/texmf-dist/tex/generic/iftex/iftex.sty
Package: iftex 2020/03/06 v1.0d TeX engine tests
))
\Gm@cnth=\count189
\Gm@cntv=\count190
\c@Gm@tempcnt=\count191
\Gm@bindingoffset=\dimen139
\Gm@wd@mp=\dimen140
\Gm@odd@mp=\dimen141
\Gm@even@mp=\dimen142
\Gm@layoutwidth=\dimen143
\Gm@layoutheight=\dimen144
\Gm@layouthoffset=\dimen145
\Gm@layoutvoffset=\dimen146
\Gm@dimlist=\toks17
)
(/usr/local/texlive/2021/texmf-dist/tex/latex/caption/caption.sty
Package: caption 2020/10/26 v3.5g Customizing captions (AR)

(/usr/local/texlive/2021/texmf-dist/tex/latex/caption/caption3.sty
Package: caption3 2020/10/21 v2.2e caption3 kernel (AR)
\captionmargin=\dimen147
\captionmargin@=\dimen148
\captionwidth=\dimen149
\caption@tempdima=\dimen150
\caption@indent=\dimen151
\caption@parindent=\dimen152
\caption@hangindent=\dimen153
Package caption Info: Standard document class detected.
)
\c@caption@flags=\count192
\c@continuedfloat=\count193
)
(/usr/local/texlive/2021/texmf-dist/tex/latex/float/float.sty
Package: float 2001/11/08 v1.3d Float enhancements (AL)
\c@float@type=\count194
\float@exts=\toks18
\float@box=\box47
\@float@everytoks=\toks19
\@floatcapt=\box48
)
(/usr/local/texlive/2021/texmf-dist/tex/latex/graphics/graphicx.sty
Package: graphicx 2020/09/09 v1.2b Enhanced LaTeX Graphics (DPC,SPQR)

(/usr/local/texlive/2021/texmf-dist/tex/latex/graphics/graphics.sty
Package: graphics 2020/08/30 v1.4c Standard LaTeX Graphics (DPC,SPQR)

(/usr/local/texlive/2021/texmf-dist/tex/latex/graphics/trig.sty
Package: trig 2016/01/03 v1.10 sin cos tan (DPC)
)
(/usr/local/texlive/2021/texmf-dist/tex/latex/graphics-cfg/graphics.cfg
File: graphics.cfg 2016/06/04 v1.11 sample graphics configuration
)
Package graphics Info: Driver file: pdftex.def on input line 105.

(/usr/local/texlive/2021/texmf-dist/tex/latex/graphics-def/pdftex.def
File: pdftex.def 2020/10/05 v1.2a Graphics/color driver for pdftex
))
\Gin@req@height=\dimen154
\Gin@req@width=\dimen155
)
(/usr/local/texlive/2021/texmf-dist/tex/latex/setspace/setspace.sty
Package: setspace 2011/12/19 v6.7a set line spacing
)
(/usr/local/texlive/2021/texmf-dist/tex/latex/url/url.sty
\Urlmuskip=\muskip16
Package: url 2013/09/16  ver 3.4  Verb mode for urls, etc.
)
\acs@author@cnt=\count195
\acs@affil@cnt=\count196
\acs@affil@alt@cnt=\count197
\acs@footnote@cnt=\count198
\acs@affil@marker@cnt=\count199
\acs@space@pre@title=\skip49
\acs@space@post@title=\skip50
\acs@space@post@author=\skip51
\acs@space@post@address=\skip52
\acs@space@post@email=\skip53
\acs@maketitle@width=\skip54
\@float@every@scheme=\toks20
\c@scheme=\count266
\@float@every@chart=\toks21
\c@chart=\count267
\@float@every@graph=\toks22
\c@graph=\count268
\@float@every@table=\toks23
\acs@collect@toks=\toks24
\acs@collect@empty@toks=\toks25
\acs@tocentry@height=\skip55
\acs@tocentry@width=\skip56

(/usr/local/texlive/2021/texmf-dist/tex/latex/achemso/achemso-jacsat.cfg
File: achemso-jacsat.cfg 2021-01-20 v3.13c achemso configuration: J. Am. Chem. 
Soc.
)
(/usr/local/texlive/2021/texmf-dist/tex/latex/natbib/natbib.sty
Package: natbib 2010/09/13 8.31b (PWD, AO)
\bibhang=\skip57
\bibsep=\skip58
LaTeX Info: Redefining \cite on input line 694.
\c@NAT@ctr=\count269
)
(/usr/local/texlive/2021/texmf-dist/tex/latex/achemso/natmove.sty
Package: natmove 2010/01/15 v1.1a Automatic citation moving with natbib
)
(/usr/local/texlive/2021/texmf-dist/tex/latex/mciteplus/mciteplus.sty
Package: mciteplus 2013/09/13 v1.2 enhanced mcite
\@mcitetmptoksA=\toks26
\@mcitetmpdima=\dimen156
\@mcitetmpdimb=\dimen157
\@mcitetmpcnta=\count270
\@mcitetmpcntb=\count271
\c@mcitebibitemcount=\count272
\c@mcitesubitemcount=\count273

** mciteplus: Detected natbib.sty. Invoking hooks.
)) (/usr/local/texlive/2021/texmf-dist/tex/latex/graphics/epsfig.sty
Package: epsfig 2017/06/25 v1.7b (e)psfig emulation (SPQR)
\epsfxsize=\dimen158
\epsfysize=\dimen159
)
(/usr/local/texlive/2021/texmf-dist/tex/latex/graphics/color.sty
Package: color 2020/02/24 v1.2b Standard LaTeX Color (DPC)

(/usr/local/texlive/2021/texmf-dist/tex/latex/graphics-cfg/color.cfg
File: color.cfg 2016/01/02 v1.6 sample color configuration
)
Package color Info: Driver file: pdftex.def on input line 147.
)
(/usr/local/texlive/2021/texmf-dist/tex/latex/subfig/subfig.sty
Package: subfig 2005/06/28 ver: 1.3 subfig package
\c@KVtest=\count274
\sf@farskip=\skip59
\sf@captopadj=\dimen160
\sf@capskip=\skip60
\sf@nearskip=\skip61
\c@subfigure=\count275
\c@subfigure@save=\count276
\c@lofdepth=\count277
\c@subtable=\count278
\c@subtable@save=\count279
\c@lotdepth=\count280
\sf@top=\skip62
\sf@bottom=\skip63
)

Class achemso Warning: \bibliographystyle ignored on input line 11.

(/usr/local/texlive/2021/texmf-dist/tex/latex/mathtools/mathtools.sty
Package: mathtools 2021/03/18 v1.25 mathematical typesetting tools

(/usr/local/texlive/2021/texmf-dist/tex/latex/tools/calc.sty
Package: calc 2017/05/25 v4.3 Infix arithmetic (KKT,FJ)
\calc@Acount=\count281
\calc@Bcount=\count282
\calc@Adimen=\dimen161
\calc@Bdimen=\dimen162
\calc@Askip=\skip64
\calc@Bskip=\skip65
LaTeX Info: Redefining \setlength on input line 80.
LaTeX Info: Redefining \addtolength on input line 81.
\calc@Ccount=\count283
\calc@Cskip=\skip66
)
(/usr/local/texlive/2021/texmf-dist/tex/latex/mathtools/mhsetup.sty
Package: mhsetup 2021/03/18 v1.4 programming setup (MH)
)
(/usr/local/texlive/2021/texmf-dist/tex/latex/amsmath/amsmath.sty
Package: amsmath 2020/09/23 v2.17i AMS math features
\@mathmargin=\skip67

For additional information on amsmath, use the `?' option.
(/usr/local/texlive/2021/texmf-dist/tex/latex/amsmath/amstext.sty
Package: amstext 2000/06/29 v2.01 AMS text

(/usr/local/texlive/2021/texmf-dist/tex/latex/amsmath/amsgen.sty
File: amsgen.sty 1999/11/30 v2.0 generic functions
\@emptytoks=\toks27
\ex@=\dimen163
))
(/usr/local/texlive/2021/texmf-dist/tex/latex/amsmath/amsbsy.sty
Package: amsbsy 1999/11/29 v1.2d Bold Symbols
\pmbraise@=\dimen164
)
(/usr/local/texlive/2021/texmf-dist/tex/latex/amsmath/amsopn.sty
Package: amsopn 2016/03/08 v2.02 operator names
)
\inf@bad=\count284
LaTeX Info: Redefining \frac on input line 234.
\uproot@=\count285
\leftroot@=\count286
LaTeX Info: Redefining \overline on input line 399.
\classnum@=\count287
\DOTSCASE@=\count288
LaTeX Info: Redefining \ldots on input line 496.
LaTeX Info: Redefining \dots on input line 499.
LaTeX Info: Redefining \cdots on input line 620.
\Mathstrutbox@=\box49
\strutbox@=\box50
\big@size=\dimen165
LaTeX Font Info:    Redeclaring font encoding OML on input line 743.
LaTeX Font Info:    Redeclaring font encoding OMS on input line 744.
\macc@depth=\count289
\c@MaxMatrixCols=\count290
\dotsspace@=\muskip17
\c@parentequation=\count291
\dspbrk@lvl=\count292
\tag@help=\toks28
\row@=\count293
\column@=\count294
\maxfields@=\count295
\andhelp@=\toks29
\eqnshift@=\dimen166
\alignsep@=\dimen167
\tagshift@=\dimen168
\tagwidth@=\dimen169
\totwidth@=\dimen170
\lineht@=\dimen171
\@envbody=\toks30
\multlinegap=\skip68
\multlinetaggap=\skip69
\mathdisplay@stack=\toks31
LaTeX Info: Redefining \[ on input line 2923.
LaTeX Info: Redefining \] on input line 2924.
)
LaTeX Info: Thecontrolsequence`\('isalreadyrobust on input line 130.
LaTeX Info: Thecontrolsequence`\)'isalreadyrobust on input line 130.
LaTeX Info: Thecontrolsequence`\['isalreadyrobust on input line 130.
LaTeX Info: Thecontrolsequence`\]'isalreadyrobust on input line 130.
\g_MT_multlinerow_int=\count296
\l_MT_multwidth_dim=\dimen172
\origjot=\skip70
\l_MT_shortvdotswithinadjustabove_dim=\dimen173
\l_MT_shortvdotswithinadjustbelow_dim=\dimen174
\l_MT_above_intertext_sep=\dimen175
\l_MT_below_intertext_sep=\dimen176
\l_MT_above_shortintertext_sep=\dimen177
\l_MT_below_shortintertext_sep=\dimen178
\xmathstrut@box=\box51
\xmathstrut@dim=\dimen179
)
(/usr/local/texlive/2021/texmf-dist/tex/latex/l3backend/l3backend-pdftex.def
File: l3backend-pdftex.def 2021-03-18 L3 backend support: PDF output (pdfTeX)
\l__color_backend_stack_int=\count297
\l__pdf_internal_box=\box52
)
(./SI.aux)
\openout1 = `SI.aux'.

LaTeX Font Info:    Checking defaults for OML/cmm/m/it on input line 20.
LaTeX Font Info:    ... okay on input line 20.
LaTeX Font Info:    Checking defaults for OMS/cmsy/m/n on input line 20.
LaTeX Font Info:    ... okay on input line 20.
LaTeX Font Info:    Checking defaults for OT1/cmr/m/n on input line 20.
LaTeX Font Info:    ... okay on input line 20.
LaTeX Font Info:    Checking defaults for T1/cmr/m/n on input line 20.
LaTeX Font Info:    ... okay on input line 20.
LaTeX Font Info:    Checking defaults for TS1/cmr/m/n on input line 20.
LaTeX Font Info:    ... okay on input line 20.
LaTeX Font Info:    Checking defaults for OMX/cmex/m/n on input line 20.
LaTeX Font Info:    ... okay on input line 20.
LaTeX Font Info:    Checking defaults for U/cmr/m/n on input line 20.
LaTeX Font Info:    ... okay on input line 20.
\openout3 = `acs-SI.bib'.


*geometry* driver: auto-detecting
*geometry* detected driver: pdftex
*geometry* verbose mode - [ preamble ] result:
* driver: pdftex
* paper: <default>
* layout: <same size as paper>
* layoutoffset:(h,v)=(0.0pt,0.0pt)
* modes: 
* h-part:(L,W,R)=(72.2698pt, 469.75539pt, 72.2698pt)
* v-part:(T,H,B)=(72.2698pt, 650.43037pt, 72.2698pt)
* \paperwidth=614.295pt
* \paperheight=794.96999pt
* \textwidth=469.75539pt
* \textheight=650.43037pt
* \oddsidemargin=-0.00018pt
* \evensidemargin=-0.00018pt
* \topmargin=-37.00018pt
* \headheight=12.0pt
* \headsep=25.0pt
* \topskip=12.0pt
* \footskip=30.0pt
* \marginparwidth=44.0pt
* \marginparsep=10.0pt
* \columnsep=10.0pt
* \skip\footins=10.8pt plus 4.0pt minus 2.0pt
* \hoffset=0.0pt
* \voffset=0.0pt
* \mag=1000
* \@twocolumnfalse
* \@twosidefalse
* \@mparswitchfalse
* \@reversemarginfalse
* (1in=72.27pt=25.4mm, 1cm=28.453pt)

Package caption Info: Begin \AtBeginDocument code.
Package caption Info: subfig package v1.3 is loaded.
Package caption Info: float package is loaded.
Package caption Info: End \AtBeginDocument code.
(/usr/local/texlive/2021/texmf-dist/tex/context/base/mkii/supp-pdf.mkii
[Loading MPS to PDF converter (version 2006.09.02).]
\scratchcounter=\count298
\scratchdimen=\dimen180
\scratchbox=\box53
\nofMPsegments=\count299
\nofMParguments=\count300
\everyMPshowfont=\toks32
\MPscratchCnt=\count301
\MPscratchDim=\dimen181
\MPnumerator=\count302
\makeMPintoPDFobject=\count303
\everyMPtoPDFconversion=\toks33
) (/usr/local/texlive/2021/texmf-dist/tex/latex/epstopdf-pkg/epstopdf-base.sty
Package: epstopdf-base 2020-01-24 v2.11 Base part for package epstopdf

(/usr/local/texlive/2021/texmf-dist/tex/generic/infwarerr/infwarerr.sty
Package: infwarerr 2019/12/03 v1.5 Providing info/warning/error messages (HO)
)
(/usr/local/texlive/2021/texmf-dist/tex/latex/grfext/grfext.sty
Package: grfext 2019/12/03 v1.3 Manage graphics extensions (HO)

(/usr/local/texlive/2021/texmf-dist/tex/generic/kvdefinekeys/kvdefinekeys.sty
Package: kvdefinekeys 2019-12-19 v1.6 Define keys (HO)
)) (/usr/local/texlive/2021/texmf-dist/tex/latex/kvoptions/kvoptions.sty
Package: kvoptions 2020-10-07 v3.14 Key value format for package options (HO)

(/usr/local/texlive/2021/texmf-dist/tex/generic/ltxcmds/ltxcmds.sty
Package: ltxcmds 2020-05-10 v1.25 LaTeX kernel commands for general use (HO)
)
(/usr/local/texlive/2021/texmf-dist/tex/generic/kvsetkeys/kvsetkeys.sty
Package: kvsetkeys 2019/12/15 v1.18 Key value parser (HO)
))
(/usr/local/texlive/2021/texmf-dist/tex/generic/pdftexcmds/pdftexcmds.sty
Package: pdftexcmds 2020-06-27 v0.33 Utility functions of pdfTeX for LuaTeX (HO
)
Package pdftexcmds Info: \pdf@primitive is available.
Package pdftexcmds Info: \pdf@ifprimitive is available.
Package pdftexcmds Info: \pdfdraftmode found.
)
Package epstopdf-base Info: Redefining graphics rule for `.eps' on input line 4
85.
Package grfext Info: Graphics extension search list:
(grfext)             [.pdf,.png,.jpg,.mps,.jpeg,.jbig2,.jb2,.PDF,.PNG,.JPG,.JPE
G,.JBIG2,.JB2,.eps]
(grfext)             \AppendGraphicsExtensions on input line 504.

(/usr/local/texlive/2021/texmf-dist/tex/latex/latexconfig/epstopdf-sys.cfg
File: epstopdf-sys.cfg 2010/07/13 v1.3 Configuration of (r)epstopdf for TeX Liv
e
))
<gs31_apm200_originalcPB.pdf, id=1, 794.97pt x 614.295pt>
File: gs31_apm200_originalcPB.pdf Graphic file (type pdf)
<use gs31_apm200_originalcPB.pdf>
Package pdftex.def Info: gs31_apm200_originalcPB.pdf  used on input line 42.
(pdftex.def)             Requested size: 216.2411pt x 167.08977pt.
<appsch31_apm200_originalcPB.pdf, id=2, 794.97pt x 614.295pt>
File: appsch31_apm200_originalcPB.pdf Graphic file (type pdf)
<use appsch31_apm200_originalcPB.pdf>
Package pdftex.def Info: appsch31_apm200_originalcPB.pdf  used on input line 45
.
(pdftex.def)             Requested size: 216.2411pt x 167.08977pt.


LaTeX Warning: `!h' float specifier changed to `!ht'.

[1

{/usr/local/texlive/2021/texmf-var/fonts/map/pdftex/updmap/pdftex.map}]
<netpressure_monovalent.pdf, id=18, 794.97pt x 614.295pt>
File: netpressure_monovalent.pdf Graphic file (type pdf)
<use netpressure_monovalent.pdf>
Package pdftex.def Info: netpressure_monovalent.pdf  used on input line 77.
(pdftex.def)             Requested size: 216.2411pt x 167.08977pt.


LaTeX Warning: `!h' float specifier changed to `!ht'.

(./SI.bbl [2 <./gs31_apm200_originalcPB.pdf, page is rotated 90 degrees> <./app
sch31_apm200_originalcPB.pdf, page is rotated 90 degrees>]) [3 <./netpressure_m
onovalent.pdf, page is rotated 90 degrees>] (./SI.aux) ) 
Here is how much of TeX's memory you used:
 6253 strings out of 478994
 100839 string characters out of 5858184
 407323 words of memory out of 5000000
 23640 multiletter control sequences out of 15000+600000
 411505 words of font info for 55 fonts, out of 8000000 for 9000
 1141 hyphenation exceptions out of 8191
 84i,11n,131p,410b,515s stack positions out of 5000i,500n,10000p,200000b,80000s
</usr/local/texlive/202
1/texmf-dist/fonts/type1/public/amsfonts/cm/cmbx12.pfb></usr/local/texlive/2021
/texmf-dist/fonts/type1/public/amsfonts/cm/cmex10.pfb></usr/local/texlive/2021/
texmf-dist/fonts/type1/public/amsfonts/cm/cmmi12.pfb></usr/local/texlive/2021/t
exmf-dist/fonts/type1/public/amsfonts/cm/cmmi8.pfb></usr/local/texlive/2021/tex
mf-dist/fonts/type1/public/amsfonts/cm/cmr10.pfb></usr/local/texlive/2021/texmf
-dist/fonts/type1/public/amsfonts/cm/cmr12.pfb></usr/local/texlive/2021/texmf-d
ist/fonts/type1/public/amsfonts/cm/cmr8.pfb></usr/local/texlive/2021/texmf-dist
/fonts/type1/public/amsfonts/cm/cmss12.pfb></usr/local/texlive/2021/texmf-dist/
fonts/type1/public/amsfonts/cm/cmssbx10.pfb></usr/local/texlive/2021/texmf-dist
/fonts/type1/public/amsfonts/cm/cmsy10.pfb></usr/local/texlive/2021/texmf-dist/
fonts/type1/public/amsfonts/cm/cmti12.pfb>
Output written on SI.pdf (3 pages, 146608 bytes).
PDF statistics:
 88 PDF objects out of 1000 (max. 8388607)
 65 compressed objects within 1 object stream
 0 named destinations out of 1000 (max. 500000)
 16 words of extra memory for PDF output out of 10000 (max. 10000000)
