# Supplementary material for: Overcharging and Free Energy Barriers for Equally Charged Surfaces Immersed in Salt Solutions
Source: Langmuir. 2021 Dec 1;37(49):14360–8. doi: 10.1021/acs.langmuir.1c02268 (PMC8675215; doi:10.1021/acs.langmuir.1c02268)
Supplement: Supplementary file 1 — la1c02268_si_001.zip [file la1c02268_si_001.zip › Supporting_Information/SI.aux]

\relax 
\citation{achemso-control}
\bibstyle{achemso}
\providecommand{\mciteSetMaxWidth}[3]{\relax}
\providecommand{\mciteSetMaxCount}[3]{\relax}
\bibstyle{achemso}
\citation{forsman04}
\citation{forsman04}
\citation{forsman04}
\citation{forsman04}
\citation{forsman04}
\newlabel{eq:Rcs}{{1}{S1}}
\bibdata{acs-SI,bibl}
\bibcite{forsman04}{{1}{2004}{{Forsman}}{{}}}
\@writefile{lof}{\contentsline {figure}{\numberline {S1}{\ignorespaces Predictions by the original cPB\mciteCiteA  {\@auxout }{main}{\relax }{\relax }{\cite }{forsman04}, for 3:1 salts, in aqueous solutions ($\sigma _s = -0.005e/${\r A}$^2$).\newline  (a) Interaction free energies. \newline  (b) Apparent surface charge density profiles. \relax }}{S2}{}\protected@file@percent }
\providecommand*\caption@xref[2]{\@setref\relax\@undefined{#1}}
\newlabel{fig:cPB}{{S1}{S2}}
\@writefile{lof}{\contentsline {subfigure}{\numberline{(a)}{\ignorespaces {Interaction free energies}}}{S2}{}\protected@file@percent }
\@writefile{lof}{\contentsline {subfigure}{\numberline{(b)}{\ignorespaces {Apparent surface charge density profiles}}}{S2}{}\protected@file@percent }
\mciteSetMaxCount{main}{bibitem}{1}
\mciteSetMaxCount{main}{subitem}{1}
\mciteSetMaxWidth{main}{bibitem}{385020}
\mciteSetMaxWidth{main}{subitem}{0}
\newlabel{fig:21appschmc}{{\caption@xref {fig:21appschmc}{ on input line 78}}{S3}}
\@writefile{lof}{\contentsline {figure}{\numberline {S2}{\ignorespaces Net normal pressures, with 22.5mM 1:1 salt, as obtained by grand canonical simulations (MC), cPB calculations, and calculations with standard PB. \relax }}{S3}{}\protected@file@percent }
\newlabel{fig:11salt}{{S2}{S3}}
\gdef \@abspage@last{3}
