# Supplementary material for: Overcharging and Free Energy Barriers for Equally Charged Surfaces Immersed in Salt Solutions
Source: Langmuir. 2021 Dec 1;37(49):14360–8. doi: 10.1021/acs.langmuir.1c02268 (PMC8675215; doi:10.1021/acs.langmuir.1c02268)
Supplement: Supplementary file 1 — la1c02268_si_001.zip [file la1c02268_si_001.zip › Supporting_Information/SI.blg]

This is BibTeX, Version 0.99d (TeX Live 2021)
Capacity: max_strings=200000, hash_size=200000, hash_prime=170003
The top-level auxiliary file: SI.aux
The style file: achemso.bst
Illegal, another \bibstyle command---line 6 of file SI.aux
 : \bibstyle
 :          {achemso}
I'm skipping whatever remains of this command
Reallocated singl_function (elt_size=4) to 100 items from 50.
Database file #1: acs-SI.bib
Database file #2: bibl.bib
achemso 2019-02-14 v3.12a
You've used 2 entries,
            2538 wiz_defined-function locations,
            756 strings with 6525 characters,
and the built_in function-call counts, 504 in all, are:
= -- 39
> -- 13
< -- 5
+ -- 7
- -- 5
* -- 31
:= -- 66
add.period$ -- 2
call.type$ -- 2
change.case$ -- 4
chr.to.int$ -- 2
cite$ -- 2
duplicate$ -- 29
empty$ -- 40
format.name$ -- 3
if$ -- 93
int.to.chr$ -- 0
int.to.str$ -- 1
missing$ -- 0
newline$ -- 34
num.names$ -- 3
pop$ -- 3
preamble$ -- 1
purify$ -- 0
quote$ -- 0
skip$ -- 2
stack$ -- 0
substring$ -- 36
swap$ -- 19
text.length$ -- 2
text.prefix$ -- 0
top$ -- 1
type$ -- 11
warning$ -- 0
while$ -- 7
width$ -- 0
write$ -- 41
(There was 1 error message)
