# Supplementary material for: Overcharging and Free Energy Barriers for Equally Charged Surfaces Immersed in Salt Solutions
Source: Langmuir. 2021 Dec 1;37(49):14360–8. doi: 10.1021/acs.langmuir.1c02268 (PMC8675215; doi:10.1021/acs.langmuir.1c02268)
Supplement: Supplementary file 1 — la1c02268_si_001.zip [file la1c02268_si_001.zip › Supporting_Information/SI.tex~]

\documentclass[review]{elsarticle}
\usepackage{lineno,hyperref}
\modulolinenumbers[5]
%\journal{Journal of \LaTeX\ Templates}
\usepackage{graphicx}
\usepackage{subfig}
%\usepackage{rsc}         % Loads natbib, etc.
\usepackage[pdftex]{geometry}
\usepackage{natbib}
\usepackage{booktabs}
\usepackage{multirow}
\usepackage{longtable}
\usepackage{natmove}
\usepackage{chemfig}
\usepackage[version=3]{mhchem}
\usepackage{chemformula}
\usepackage{gensymb}
%\bibliographystyle{rsc}
\bibliographystyle{elsarticle-num}
\biboptions{sort&compress}
\begin{document}

\begin{frontmatter}


\title{Overcharging and free energy barriers, for equally charged surfaces immersed in salt solutions}

\author{Samuel Stenberg}
\address{Division of Theoretical Chemistry, Lund University, P. O. Box 124, SE-221 00 Lund, Sweden}

\author{Jan Forsman}
\address{Division of Theoretical Chemistry, Lund University, P. O. Box 124, SE-221 00 Lund, Sweden \\
  tel.: int+46 709643211, email: jan.forsman@teokem.lu.se}

\end{frontmatter}

\section*{Supplementary Material }
Here, we report results using the original
formulation of the cPB theory\cite{forsman04}. We also illustrate that
standard PB performs reasonably well for 1:1 salts, in aqueous solutions.
\subsection*{Predictions by the original cPB}
In the original cPB formulation\cite{forsman04}, $R_c$ was approximated as:
\begin{equation}
R_c^\alpha = \sqrt{\frac{e}{\pi} \left|\frac{z_\alpha}{\sigma}\right|}
\label{eq:Rcs}
\end{equation}
This obviously leads to somewhat weaker correlation effects, compared to
the version used in the main paper, where $R_c$ is
estimated as being 50\% larger.
\begin{figure}[h!]
  \centering
      \subfloat[Interaction free energies]{%    
        \includegraphics[width=7.6cm]{gs31_apm200_originalcPB.pdf}
      }
    \subfloat[Apparent surface charge density profiles]{%          
      \includegraphics[width=7.6cm]{appsch31_apm200_originalcPB.pdf}
      }    
    \caption{Predictions by the original cPB\cite{forsman04}, for 3:1 salts, in aqueous
      solutions ($\sigma_s = -0.005e/${\AA}$^2$).\newline
    (a) Interaction free energies. \newline
    (b) Apparent surface charge density profiles.   }  
    \label{fig:cPB}
\end{figure}
A consequence of this is that the salt concentration needs to be higher, in
order to generate overcharging. Nevertheless, the
original cPB also predicts a monotonic attraction
within a rather narrow salt concentration interval, where the surfaces are
``perfectly neutralized''. At higher and lower
concentrations, significant free energy barriers develop, between surfaces that
are effectively ``undercharged'', or ``overcharged''.
This is summarized in Figure \ref{fig:cPB}. We note that
the concentration at which the surfaces are perfectly neutralized, and thus monotonically attract,
is about 5 times higher than with the modified $R_c$ estimate (main paper).
But all qualitative aspects remain.


\subsection*{Interactions with 1:1 salts}
Here, we have set $\sigma_s = -0.01e/${\AA}$^2$, i.e. the same surface charge
density as with 2:1 salts, in the main paper.
No charge reversal will occur for these conditions (1:1 salt), and the
interactions are monotonically repulsive, and with a monotonic response (reduced range) to
salt addition. In other words, a classic DLVO response, although we
leave out van der waals attractions in our treatment. Under these circumstances, standard
PB will perform reasonably well. We have chosen to illustrate this
for a single bulk salt concentration (22.5 mM), and 
within a rather limited separation regime, in Figure \ref{fig:11salt}, where we compare
 \begin{figure}[h!] 
    \centering
        \includegraphics[width=7.6cm]{netpressure_monovalent.pdf}%
        \label{fig:21appschmc}%
        \caption{Net normal pressures, with 22.5mM 1:1 salt, as obtained
          by grand canonical simulations (MC), cPB calculations, and
          calculations with standard PB.
    }
    \label{fig:11salt}
 \end{figure}
 net pressure simulation data with cPB (main paper version), and PB predictions.
 The cPB still outperforms the PB, but the latter is nevertheless reasonably accurate, and
 qualitatively correct.


\bibliographystyle{unsrt}
\bibliography{bibl}

\end{document}
