# Supplementary material for: Overcharging and Free Energy Barriers for Equally Charged Surfaces Immersed in Salt Solutions
Source: Langmuir. 2021 Dec 1;37(49):14360–8. doi: 10.1021/acs.langmuir.1c02268 (PMC8675215; doi:10.1021/acs.langmuir.1c02268)
Supplement: Supplementary file 1 — la1c02268_si_001.zip [file la1c02268_si_001.zip › Supporting_Information/SI.bbl]

\providecommand{\latin}[1]{#1}
\makeatletter
\providecommand{\doi}
  {\begingroup\let\do\@makeother\dospecials
  \catcode`\{=1 \catcode`\}=2 \doi@aux}
\providecommand{\doi@aux}[1]{\endgroup\texttt{#1}}
\makeatother
\providecommand*\mcitethebibliography{\thebibliography}
\csname @ifundefined\endcsname{endmcitethebibliography}
  {\let\endmcitethebibliography\endthebibliography}{}
\begin{mcitethebibliography}{2}
\providecommand*\natexlab[1]{#1}
\providecommand*\mciteSetBstSublistMode[1]{}
\providecommand*\mciteSetBstMaxWidthForm[2]{}
\providecommand*\mciteBstWouldAddEndPuncttrue
  {\def\EndOfBibitem{\unskip.}}
\providecommand*\mciteBstWouldAddEndPunctfalse
  {\let\EndOfBibitem\relax}
\providecommand*\mciteSetBstMidEndSepPunct[3]{}
\providecommand*\mciteSetBstSublistLabelBeginEnd[3]{}
\providecommand*\EndOfBibitem{}
\mciteSetBstSublistMode{f}
\mciteSetBstMaxWidthForm{subitem}{(\alph{mcitesubitemcount})}
\mciteSetBstSublistLabelBeginEnd
  {\mcitemaxwidthsubitemform\space}
  {\relax}
  {\relax}

\bibitem[Forsman(2004)]{forsman04}
Forsman,~J. A simple correlation-corrected Poisson-Boltzmann theory. \emph{The
  Journal of Physical Chemistry B} \textbf{2004}, \emph{108}, 9236--9245\relax
\mciteBstWouldAddEndPuncttrue
\mciteSetBstMidEndSepPunct{\mcitedefaultmidpunct}
{\mcitedefaultendpunct}{\mcitedefaultseppunct}\relax
\EndOfBibitem
\end{mcitethebibliography}
