# Supplementary material for: Overcharging and Free Energy Barriers for Equally Charged Surfaces Immersed in Salt Solutions
Source: Langmuir. 2021 Dec 1;37(49):14360–8. doi: 10.1021/acs.langmuir.1c02268 (PMC8675215; doi:10.1021/acs.langmuir.1c02268)
Supplement: Supplementary file 1 — la1c02268_si_001.zip [file la1c02268_si_001.zip › Supporting_Information/acs-SI.bib]

This is an auxiliary file used by the `achemso' bundle.
This file may safely be deleted. It will be recreated as required.
 
@Control{achemso-control,
  ctrl-article-title  = "yes",
  ctrl-chapter-title  = "no",
  ctrl-doi            = "no",
  ctrl-etal-number    = "15",
  ctrl-etal-firstonly = "yes",
}
