# Supplementary material for: Overcharging and Free Energy Barriers for Equally Charged Surfaces Immersed in Salt Solutions
Source: Langmuir. 2021 Dec 1;37(49):14360–8. doi: 10.1021/acs.langmuir.1c02268 (PMC8675215; doi:10.1021/acs.langmuir.1c02268)
Supplement: Supplementary file 1 — la1c02268_si_001.zip [file la1c02268_si_001.zip › Supporting_Information/SI.tex]

%\documentclass{article}
%\documentclass[journal=ancac3,manuscript=article,articletitle=true]{achemso}
\documentclass[journal=jacsat,manuscript=article]{achemso}
\usepackage{epsfig}
\usepackage{setspace} 
\usepackage{natmove}
\usepackage{color}
\usepackage{graphicx}
\usepackage{subfig}
%\usepackage[pdftex]{geometry}
\bibliographystyle{acs}
\usepackage{mathtools}
\newtagform{supp}{~(\text{S}}{)}
\renewcommand\thepage{S\arabic{page}}
\renewcommand{\thefigure}{S\arabic{figure}}
\author{Samuel Stenberg and Jan Forsman}
\affiliation{Theoretical Chemistry, P.O.Box 124, S-221 00 Lund, Sweden}
\email{jan.forsman@teokem.lu.se, phone: int+46 46 2220381}
\title{Overcharging and free energy barriers, for equally charged surfaces immersed in salt solutions}
\begin{document}
\usetagform{supp}
%\begin{abstract}
%\end{abstract}
\maketitle
\section*{Supporting Information}
Here, we report results using the original
formulation of the cPB theory\cite{forsman04}. We also illustrate that
standard PB performs reasonably well for 1:1 salts, in aqueous solutions.
\subsection*{Predictions by the original cPB}
In the original cPB formulation\cite{forsman04}, $R_c$ was approximated as:
\begin{equation}
R_c^\alpha = \sqrt{\frac{e}{\pi} \left|\frac{z_\alpha}{\sigma}\right|}
\label{eq:Rcs}
\end{equation}
This obviously leads to somewhat weaker correlation effects, compared to
the version used in the main paper, where $R_c$ is
estimated as being 50\% larger.
\begin{figure}[h!]
  \centering
      \subfloat[Interaction free energies]{%    
        \includegraphics[width=7.6cm]{gs31_apm200_originalcPB.pdf}
      }
    \subfloat[Apparent surface charge density profiles]{%          
      \includegraphics[width=7.6cm]{appsch31_apm200_originalcPB.pdf}
      }    
    \caption{Predictions by the original cPB\cite{forsman04}, for 3:1 salts, in aqueous
      solutions ($\sigma_s = -0.005e/${\AA}$^2$).\newline
    (a) Interaction free energies. \newline
    (b) Apparent surface charge density profiles.   }  
    \label{fig:cPB}
\end{figure}
A consequence of this is that the salt concentration needs to be higher, in
order to generate overcharging. Nevertheless, the
original cPB also predicts a monotonic attraction
within a rather narrow salt concentration interval, where the surfaces are
``perfectly neutralized''. At higher and lower
concentrations, significant free energy barriers develop, between surfaces that
are effectively ``undercharged'', or ``overcharged''.
This is summarized in Figure S1. We note that
the concentration at which the surfaces are perfectly neutralized, and thus monotonically attract,
is about 5 times higher than with the modified $R_c$ estimate (main paper).
But all qualitative aspects remain.


\subsection*{Interactions with 1:1 salts}
Here, we have set $\sigma_s = -0.01e/${\AA}$^2$, i.e. the same surface charge
density as with 2:1 salts, in the main paper.
No charge reversal will occur for these conditions (1:1 salt), and the
interactions are monotonically repulsive, and with a monotonic response (reduced range) to
salt addition. In other words, a classic DLVO response, although we
leave out van der waals attractions in our treatment. Under these circumstances, standard
PB will perform reasonably well. We have chosen to illustrate this
for a single bulk salt concentration (22.5 mM), and 
within a rather limited separation regime, in Figure S2 where we compare
 \begin{figure}[h!] 
    \centering
        \includegraphics[width=7.6cm]{netpressure_monovalent.pdf}%
        \label{fig:21appschmc}%
        \caption{Net normal pressures, with 22.5mM 1:1 salt, as obtained
          by grand canonical simulations (MC), cPB calculations, and
          calculations with standard PB.
    }
    \label{fig:11salt}
 \end{figure}
 net pressure simulation data with cPB (main paper version), and PB predictions.
 The cPB still outperforms the PB, but the latter is nevertheless reasonably accurate, and
 qualitatively correct.


%\bibliographystyle{unsrt}
\bibliography{bibl}

\end{document}
