# Supplementary material for: Overcharging and Free Energy Barriers for Equally Charged Surfaces Immersed in Salt Solutions
Source: Langmuir. 2021 Dec 1;37(49):14360–8. doi: 10.1021/acs.langmuir.1c02268 (PMC8675215; doi:10.1021/acs.langmuir.1c02268)
Supplement: Supplementary file 1 — la1c02268_si_001.zip [file la1c02268_si_001.zip › Supporting_Information/bibl.bib]

@article{moazzami15,
  title={Forces between negatively charged interfaces in the presence of cationic multivalent oligoamines measured with the atomic force microscope},
  author={Moazzami Gudarzi, Mohsen and Trefalt, Gregor and Szilagyi, Istvan and Maroni, Plinio and Borkovec, Michal},
  journal={The Journal of Physical Chemistry C},
  volume={119},
  number={27},
  pages={15482--15490},
  year={2015},
  publisher={ACS Publications}
}

@ARTICLE{Torrie:80,
         AUTHOR  = {G. M. Torrie and J. P. Valleau},
         TITLE = "Electrical double layers. I. Monte Carlo study of a uniformly charged surface",
         JOURNAL = "J.~Chem. Phys.",
         YEAR    = 1980,
         VOLUME  = "73",
         PAGES   = "5807-5816" ,
         NOTE    = ""}

@article{Jonsson:80,
author = {J{\"o}nsson, Bo and Wennerstr{\"o}m, H{\aa}kan and Halle, Bertil},
title = {Ion distributions in lamellar liquid crystals. A comparison between results from Monte Carlo simulations and solutions of the Poisson-Boltzmann equation},
journal = {The Journal of Physical Chemistry},
volume = {84},
number = {17},
pages = {2179-2185},
year = {1980},
doi = {10.1021/j100454a014},

URL = { 
        https://doi.org/10.1021/j100454a014
    
},
eprint = { 
        https://doi.org/10.1021/j100454a014
    
}

}

@BOOK{Israelachvili:91,
	author = "Israelachvili, Jacob N.",
	title = "Intermolecular and Surface Forces, 2nd Ed.",
	year = "1991",
	publisher = "Academic Press",
	address = "London"}

@article{Miklavic:94,
author = {Miklavic, S. J. and Chan, D. Y. C. and White, L. R. and Healy, T. W.},
title = {Double Layer Forces between Heterogeneous Charged Surfaces},
journal = {The Journal of Physical Chemistry},
volume = {98},
number = {36},
pages = {9022-9032},
year = {1994},
doi = {10.1021/j100087a034},

URL = { 
        https://doi.org/10.1021/j100087a034
    
},
eprint = { 
        https://doi.org/10.1021/j100087a034
    
}

}


@article {Tsao:93,
        author = {Tsao, YH and Evans, DF and Wennerstrom, H},
        title = {Long-range attractive force between hydrophobic surfaces observed by atomic force microscopy},
        volume = {262},
        number = {5133},
        pages = {547--550},
        year = {1993},
        doi = {10.1126/science.8211182},
        publisher = {American Association for the Advancement of Science},
        abstract = {There is evidence from atomic force microscopy for a long-range attractive force between hydrophobic surfaces that is virtually identical to that observed with the surface forces apparatus. This force is present in the nonaqueous solvent ethylene glycol. A possible molecular mechanism involves in-plane polarized domains of solid-like monolayers adsorbed on mica, and a theoretical model has been developed that accounts for many of the observations.},
        issn = {0036-8075},
        URL = {https://science.sciencemag.org/content/262/5133/547},
        eprint = {https://science.sciencemag.org/content/262/5133/547.full.pdf},
        journal = {Science}
}

@article{Forsman:98,
author = {Forsman, Jan and J{\"o}nsson, Bo and {\AA}kesson, Torbj{\"o}rn},
title = {Long-Ranged Attractive Forces between Neutral Surfaces Due to Amphiphile Aggregation},
journal = {The Journal of Physical Chemistry B},
volume = {102},
number = {26},
pages = {5082-5087},
year = {1998},
doi = {10.1021/jp980022w},

URL = { 
        https://doi.org/10.1021/jp980022w
    
},
eprint = { 
        https://doi.org/10.1021/jp980022w
    
}

}


@article{Vos:19,
title = {Overcharging and charge inversion: Finding the correct explanation(s)},
journal = {Advances in Colloid and Interface Science},
volume = {274},
pages = {102040},
year = {2019},
issn = {0001-8686},
doi = {https://doi.org/10.1016/j.cis.2019.102040},
url = {https://www.sciencedirect.com/science/article/pii/S0001868619302349},
author = {Wiebe M. {de Vos} and Saskia Lindhoud},
keywords = {Charge inversion, Overcharging, Charge reversal, Charge regulation},
abstract = {Both overcharging and charge inversion denote a general observation that the sign of a surface charge can flip in the presence of interacting species such as surfactants, polyelectrolytes, proteins and multivalent ions. Moreover, charge inversion of proteins through charge regulation, is one explanation for protein adsorption to similarly charged surfaces. While overcharging and charge inversion have been long studied, the explanations for these phenomena are often still debated. Broadly these explanations can be categorized as <E2><80><9C>chemical<E2><80><9D> where specific attractive interactions are seen as the cause of charge inversion, and <E2><80><9C>physical<E2><80><9D> where purely electrostatic interactions and constraints of geometry are used as explanation. In this review, charge inversion is discussed from a very broad viewpoint, where we draw connections between the various explanations proposed for very different systems. Especially, we highlight the work of Johannes Lyklema, who always carefully balanced between the competing chemical and physical explanations, and demonstrated that only few experimental systems allow just a single explanation.}
}


@article{Haddadi:21b,
title = {Confinement-induced fluid-fluid phase transitions in simple fluid mixtures, under bulk supra-critical conditions},
journal = {Fluid Phase Equilibria},
volume = {540},
pages = {112983},
year = {2021},
issn = {0378-3812},
doi = {https://doi.org/10.1016/j.fluid.2021.112983},
url = {https://www.sciencedirect.com/science/article/pii/S0378381221000455},
author = {Sara Haddadi and Clifford E. Woodward and Jan Forsman},
keywords = {Lower Critical Solution Temperature, Classical Density Functional Theory, Capillary Induced Phase Separation, Supercritical},
abstract = {In a previous publication (Xie et<C2><A0>al., Langmuir 29, 2659 (2013)), we demonstrated that polymer solutions, which display a bulk lower critical solution temperature (LCST) may undergo a phase transition in a porous environment below the LCST. Such capillary induced transitions are thus supra-critical, given that the associated bulk solution only contains a single fluid phase. The current work explores this phenomenon for mixtures of simple particles, with ostensibly isotropic interactions, that also display a bulk LCST. We demonstrate that capillary-induced phase transitions may occur at temperatures considerably below the LCST, in these cases as well. The connection to systems with anisotropic interactions, e.g., aqueous solutions containing hydrogen-bonding solutes, is also elucidated. In contrast to the complex analysis carried out in polymeric systems, a simple classical density functional approach is employed here, which serves to illustrate the ubiquitous nature of this phenomenon. This makes the conclusions of the present study more accessible to researchers in a range of fields, which may inspire experimental confirmation of our qualitative theoretical predictions. Possible future applications may include utilisation of this phenomenon in chromatographic methods.}
}

@article{Ruiz-Cabello:13,
author = {Ruiz-Cabello, F. Javier Montes and Trefalt, Gregor and Csendes, Zita and Sinha, Prashant and Oncsik, Tamas and Szilagyi, Istvan and Maroni, Plinio and Borkovec, Michal},
title = {Predicting Aggregation Rates of Colloidal Particles from Direct Force Measurements},
journal = {The Journal of Physical Chemistry B},
volume = {117},
number = {39},
pages = {11853-11862},
year = {2013},
doi = {10.1021/jp406061f},
    note ={PMID: 24015897},

URL = { 
        https://doi.org/10.1021/jp406061f
    
},
eprint = { 
        https://doi.org/10.1021/jp406061f
    
}

}

@article{Sinha:13,
author = {Sinha, Prashant and Szilagyi, Istvan and Montes Ruiz-Cabello, F. Javier and Maroni, Plinio and Borkovec, Michal},
title = {Attractive Forces between Charged Colloidal Particles Induced by Multivalent Ions Revealed by Confronting Aggregation and Direct Force Measurements},
journal = {The Journal of Physical Chemistry Letters},
volume = {4},
number = {4},
pages = {648-652},
year = {2013},
doi = {10.1021/jz4000609},
    note ={PMID: 26281881},

URL = { 
        https://doi.org/10.1021/jz4000609
    
},
eprint = { 
        https://doi.org/10.1021/jz4000609
    
}

}


@article{Forsman:09a,
author = {Forsman,Jan },
title = {Density functional theories of surface interactions in salt solutions},
journal = {The Journal of Chemical Physics},
volume = {130},
number = {6},
pages = {064901},
year = {2009},
doi = {10.1063/1.3071195},

URL = { 
        https://doi.org/10.1063/1.3071195
    
},
eprint = { 
        https://doi.org/10.1063/1.3071195
    
}

}


@article{Smith:20,
title = {Forces between solid surfaces in aqueous electrolyte solutions},
journal = {Advances in Colloid and Interface Science},
volume = {275},
pages = {102078},
year = {2020},
issn = {0001-8686},
doi = {https://doi.org/10.1016/j.cis.2019.102078},
url = {https://www.sciencedirect.com/science/article/pii/S0001868619302568},
author = {Alexander M. Smith and Michal Borkovec and Gregor Trefalt},
keywords = {Atomic force microscope, AFM, Colloidal probe, Surface forces apparatus, SFA, Double layer forces, Van der Waals forces, Charge regulation, DLVO theory, Non-DLVO forces},
abstract = {This review addresses experimental findings obtained with direct force measurements between two similar or dissimilar solid surfaces in aqueous electrolyte solutions. Interpretation of these measurements is mainly put forward in terms of the classical theory of Derjaguin, Landau, Verwey, and Overbeek (DLVO). This theory invokes a superposition of attractive van der Waals forces and repulsive double layer forces. DLVO theory is shown to be extremely reliable, even in the case of multivalent ions. However, such a description is only successful, when appropriate surface charge densities, charge regulation characteristics, and ion pairing or complexation equilibria in solution are considered. Deviations from DLVO theory only manifest themselves at distances of typically below few nm. More long-ranged non-DLVO forces can be observed in some situations, particularly, in concentrated electrolyte solutions, in the presence of strongly adsorbed layers, or for hydrophobic surfaces. The latter forces probably originate from patch-charge surface heterogeneities, which can be induced by ion-ion correlation effects, charge fluctuations, or other types of surface heterogeneities.}
}


@article{forsman04,
  title={A simple correlation-corrected Poisson-Boltzmann theory},
  author={Forsman, Jan},
  journal={The Journal of Physical Chemistry B},
  volume={108},
  number={26},
  pages={9236--9245},
  year={2004},
  publisher={ACS Publications}
}

	@ARTICLE{Dahlgren:93,
		 AUTHOR  = {M. A. G. Dahlgren and {\AA}. Waltermo and E. Blomberg and P. M. Claesson
and L. Sj\"{o}str\"om and T. {\AA}kesson and B. J\"{o}nsson},
		 TITLE = "Salt Effects on the Interaction between Adsorbed Cationic Polyelectrolyte
Layers -- Theory and Experiment",
		 JOURNAL = "J. Phys. Chem.",
		 YEAR    = 1993,
		 VOLUME  = "97",
		 PAGES   = "11769"}

@ARTICLE{Torrie:91,
         AUTHOR  = {Valleau, J.P. and Ivkov, R. and Torrie, G. M.},
         TITLE = "Colloid stability: The forces between charged surfaces in an electrolyte",
         JOURNAL = "J. Chem. Phys.",
         YEAR    = 1991,
         VOLUME  = "95",
         PAGES   = "520" ,
         NOTE    = ""
         }

@article{doi:10.1063/1.465906,
author = {K<C3><A9>kicheff,P.  and Marc<CC><86>elja,S.  and Senden,T. J.  and Shubin,V. E. },
title = {Charge reversal seen in electrical double layer interaction of surfaces immersed in 2:1 calcium electrolyte},
journal = {The Journal of Chemical Physics},
volume = {99},
number = {8},
pages = {6098-6113},
year = {1993},
doi = {10.1063/1.465906},

URL = { 
        https://doi.org/10.1063/1.465906
    
},
eprint = { 
        https://doi.org/10.1063/1.465906
    
}

}


@ARTICLE(Dahlgren:95,
author = "Dahlgren, M. A. G. and Hollenberg, H. C. M. and Claesson, P. M.",
title = "The Order of Adding Polyelectrolyte and Salt Affects Surface Forces and Layer Structures",
volume = "11",
year = "1995",
journal = "Langmuir",
pages = "4480",
)


@ARTICLE(Mier-y-Teran:90,
author = "Mier-y-Teran, L. and Suh, S. and White, H. S. and Davis, H. T.",
title = "A nonlocal free energy density functional approximation for the electrical double layer",  
volume = "92",
year = "1990",
journal = "J. Chem. Phys.",
pages = "5087",
)

@ARTICLE(Tang:92,
author = "Tang, Z. and Scriven, L. E. and Davis, H. T.",
title = "A three component model of the electrical double layer",  
volume = "97",
year = "1992",
journal = "J. Chem. Phys.",
pages = "494",
)


@article{pasquier17,
author = {Pasquier, Coralie and Vazdar, Mario and Forsman, Jan and Jungwirth, Pavel and Lund, Mikael},
title = {Anomalous Protein–Protein Interactions in Multivalent Salt Solution},
journal = {The Journal of Physical Chemistry B},
volume = {121},
number = {14},
pages = {3000-3006},
year = {2017},
doi = {10.1021/acs.jpcb.7b01051},
    note ={PMID: 28319376},

URL = { 
        https://doi.org/10.1021/acs.jpcb.7b01051
    
},
eprint = { 
        https://doi.org/10.1021/acs.jpcb.7b01051
    
}
}

@ARTICLE{Gillies:07,
         AUTHOR  = {Gillies, G. and Lin, W. and Borkovec, M.},
         TITLE = " Charging and Aggregation of Positively Charged Latex Particles in the Presence of Anionic Polyelectrolyte.",
         JOURNAL = "J. Phys. Chem. B",
         YEAR    = 2007,
         VOLUME  = "111",
         PAGES   = "8626" ,
         NOTE    = ""}

@ARTICLE{Kjellander:84,
         AUTHOR  = "R. Kjellander",
         TITLE = "On the image-charge model for the hydration force",
         JOURNAL = "J. Chem Soc. Faraday Trans. 2",
         YEAR    = 1984,
         VOLUME  = "80",
         PAGES   = "1323"}

@ARTICLE{Nordholm:84a,
         AUTHOR  = {Nordholm, S.},
         TITLE = "Generalized van der Waals theory. XII. Application to ionic solutions",
         JOURNAL = "Aust. J. of Chem.",
         YEAR    = 1984,
         VOLUME  = "37",
         PAGES   = "1" ,
         NOTE    = ""}

@ARTICLE{Nordholm:84b,
         AUTHOR  = {Nordholm, S.},
         TITLE = "Simple analysis of the thermodynamic properties of the one-component plasma",
         JOURNAL = "Chem. Phys. Lett.",
         YEAR    = 1984,
         VOLUME  = "105",
         PAGES   = "302" ,
         NOTE    = ""}


@ARTICLE{Nordholm:80b,
author = "Nordholm, Sture and Johnson, Mark and Freasier, Ben C. ",
title = "",
volume = "33",
year = "1980",
journal = "Aust. J. Chem.",
pages = "2139",
}

@article{Kjellander:86,
title = {Interaction of charged surfaces in electrolyte solutions},
journal = {Chemical Physics Letters},
volume = {127},
number = {4},
pages = {402-407},
year = {1986},
issn = {0009-2614},
doi = {https://doi.org/10.1016/0009-2614(86)80304-9},
url = {https://www.sciencedirect.com/science/article/pii/0009261486803049},
author = {Roland Kjellander and Stjepan Marcelja},
abstract = {We report a restricted primitive model calculation of the double-layer interaction between two uniformly charged surfaces immersed in an electrolyte solution, where the anisotropic hypernetted chain approximation is utilized for the pair correlations. The strong, attractive pressure contribution resulting from ion-ion correlations is very similar to that found earlier for double layers with only counterions present. Consequently, the Poisson-Boltzmann equation, which neglects ion-ion correlations, significantly overestimates the double-layer repulsion in most situations. Some ion concentration profiles are presented, and for large separations between the surfaces the profiles close to each surface agree with grand canonical simulation results for a single wall.}
}


@ARTICLE(Tang:94,
author = "Tang, Z. and Scriven, L. E. and Davis, H. T.",
title = "Effects of solvent exclusion on the force between charged surfaces in electrolyte solution",  
volume = "100",
year = "1994",
journal = "J. Chem. Phys.",
pages = "4527",
)

@BOOK{Oosawa:71,
         AUTHOR  = {F. Oosawa},
         TITLE = "Polyelectrolytes",
         PUBLISHER = "Marcel Dekker",
         ADDRESS = "New York",
         YEAR    = 1971}

@article{Gebbie:2013,
  title={Ionic liquids behave as dilute electrolyte solutions},
  author={Gebbie, Matthew A and Valtiner, Markus and Banquy, Xavier and Fox, Eric T and Henderson, Wesley A and Israelachvili, Jacob N},
  journal={Proceedings of the National Academy of Sciences},
  volume={110},
  number={24},
  pages={9674--9679},
  year={2013},
  publisher={National Acad Sciences}
}

@article{Gebbie:2015,
  title={Long-range electrostatic screening in ionic liquids},
  author={Gebbie, Matthew A and Dobbs, Howard A and Valtiner, Markus and Israelachvili, Jacob N},
  journal={Proceedings of the National Academy of Sciences},
  volume={112},
  number={24},
  pages={7432--7437},
  year={2015},
  publisher={National Acad Sciences}
}

@ARTICLE{Popa:10,
         AUTHOR  = {Popa, L. and Gillies, G. and Papastavrou, G. and Borkovec, M.},
         TITLE = "Attractive Electrostatic Forces between Identical Colloidal Particles Induced by Adsorbed Polyelectrolytes.",
         JOURNAL = "J. Phys. Chem. B",
         YEAR    = 2010,
         VOLUME  = "113",
         PAGES   = "8458" ,
         NOTE    = ""}

@article{bloomfield97,
author = {Bloomfield, Victor A.},
title = {DNA condensation by multivalent cations},
journal = {Biopolymers},
volume = {44},
number = {3},
pages = {269-282},
keywords = {DNA condensation, multivalent cations, torsoids, statistical mechanics, DNA morphology, DNA kinetics, DNA reversibility},
doi = {https://doi.org/10.1002/(SICI)1097-0282(1997)44:3<269::AID-BIP6>3.0.CO;2-T},
url = {https://onlinelibrary.wiley.com/doi/abs/10.1002/},
eprint = {https://onlinelibrary.wiley.com/doi/pdf/10.1002/},
year = {1997}
}

@article{heyden06,
  title={Charge inversion at high ionic strength studied by streaming currents},
  author={Van der Heyden, Frank HJ and Stein, Derek and Besteman, Koen and Lemay, Serge G and Dekker, Cees},
  journal={Physical Review Letters},
  volume={96},
  number={22},
  pages={224502},
  year={2006},
  publisher={APS}
}

@ARTICLE{Guldbrand:84,
         AUTHOR  =  "L. Guldbrand and B. J{\"o}nsson and H. Wennerstr{\"o}m and P. Linse",
         TITLE   =  "Electrical Double Layer Forces, {A Monte Carlo} Study.",
         JOURNAL =  "J. Chem. Phys.", 
         YEAR    =  1984,
         VOLUME  =  "80",
         PAGES   =  "2221"}


	@ARTICLE{Derjaguin:41,
		 AUTHOR  = {B. V. Derjaguin and L. Landau},
		 TITLE = "Theory of the Stability of Strongly Charged Lyophobic Sols and of the Adhesion of Strongly Charged Particles in Solutions of Electrolytes",
		 JOURNAL = "Acta Phys. Chim. URSS",
		 YEAR    = 1941,
		 VOLUME  = "14",
		 PAGES   = "633--662" ,
		 NOTE    = ""}

	@ARTICLE{Derjaguin:34,
		 AUTHOR  = {B. V. Derjaguin},
		 TITLE = "Untersuchungen {\"u}ber die Reibung und Adh{\"a}sion, IV.",
		 JOURNAL = "Kolloid Zeits.",
		 YEAR    = 1934,
		 VOLUME  = "69",
		 PAGES   = "155" ,
		 NOTE    = ""}


@article{Gudarzi:15,
author = {Moazzami Gudarzi, Mohsen and Trefalt, Gregor and Szilagyi, Istvan and Maroni, Plinio and Borkovec, Michal},
title = {Forces between Negatively Charged Interfaces in the Presence of Cationic Multivalent Oligoamines Measured with the Atomic Force Microscope},
journal = {The Journal of Physical Chemistry C},
volume = {119},
number = {27},
pages = {15482-15490},
year = {2015},
doi = {10.1021/acs.jpcc.5b04426},

URL = { 
        https://doi.org/10.1021/acs.jpcc.5b04426
    
},
eprint = { 
        https://doi.org/10.1021/acs.jpcc.5b04426
    
}

}


@ARTICLE{Lamperski:96,
         AUTHOR  = {Lamperski, S and Outhwaite, C. W.and Bhuiyan, L. B.},
         TITLE = "A modified Poisson-Boltzmann analysis of the solvent primitive model electrical double layer",
         JOURNAL = "Molec. Phys.",
         YEAR    = 1996, 
         VOLUME  = "87",
         PAGES   = "1049" ,
         NOTE    = ""}

@BOOK{Verwey:48,
         AUTHOR  = {E. J. W. Verwey and J. Th. G. Overbeek},
         TITLE = "Theory of the Stability of Lyophobic Colloids",
         PUBLISHER = "Elsevier Publishing Company Inc.",
         ADDRESS = "Amsterdam",
         YEAR    = 1948}

@ARTICLE(Trulsson:09a,
         author = "Trulsson, M. and Forsman, J. and \protect{{\AA}}kesson, T. and J\protect{{\"o}}nsson, B.", 
         title = "Simulations of latex particles immersed in dendimer solutions",
         volume = "21",
         year = "2009",
         journal = "Langmuir",
         pages = "6106",
)

@ARTICLE(Turesson:08a,
author = "Turesson, M. and Woodward, C. E. and \protect{{\AA}}kesson, T. and Forsman, J.",
title = "Simulations of Surface Forces in Polyelectrolyte Solutions",
volume = "112",
year = "2008",
journal = "J. Phys. Chem. B",
pages = "5116",
)

@ARTICLE(Turesson:09,
author = "Turesson, M. and \protect{{\AA}}kesson, T. and Forsman, J.",
title = "Block Polyelectrolytes and Colloidal Stability ",
volume = "329",
year = "2009",
journal = "J. Coll. Int. Sci.",
pages = "67",
)

@article{Lin:04,
author = {Lin, Wei and Galletto, Paolo and Borkovec, Michal},
title = {Charging and Aggregation of Latex Particles by Oppositely Charged Dendrimers},
journal = {Langmuir},
volume = {20},
number = {18},
pages = {7465-7473},
year = {2004},
doi = {10.1021/la049006i},
    note ={PMID: 15323490},

URL = { 
        https://doi.org/10.1021/la049006i
    
},
eprint = { 
        https://doi.org/10.1021/la049006i
    
}

}


@article{besteman04,
  title={Direct observation of charge inversion by multivalent ions as a universal electrostatic phenomenon},
  author={Besteman, Koen and Zevenbergen, Marcel AG and Heering, Hendrik A and Lemay, Serge G},
  journal={Physical Review Letters},
  volume={93},
  number={17},
  pages={170802},
  year={2004},
  publisher={APS}
}

@ARTICLE(Trulsson:06,
author = "Trulsson, M. and J\protect{\"{o}}nsson, B. and Forsman, J. and Labbez, C.",
title = "Repulsion between Oppositely Charged Surfaces in Multivalent Electrolytes",  
volume = "97",
year = "2006",
journal = "Phys. Rev. Lett.",
pages = "068302",
)

@article{perez03,
author = {Quesada-Pérez, Manuel and González-Tovar, Enrique and Martín-Molina, Alberto and Lozada-Cassou, Marcelo and Hidalgo-Álvarez, Roque},
title = {Overcharging in Colloids: Beyond the Poisson–Boltzmann Approach},
journal = {ChemPhysChem},
volume = {4},
number = {3},
pages = {234-248},
keywords = {colloids, electric double layer, electrophoresis, overcharging, polyelectrolytes},
doi = {https://doi.org/10.1002/cphc.200390040},
url = {https://chemistry-europe.onlinelibrary.wiley.com/doi/abs/10.1002/cphc.200390040},
eprint = {https://chemistry-europe.onlinelibrary.wiley.com/doi/pdf/10.1002/cphc.200390040},
year = {2003}
}

@article{greberg98,
  title={Charge inversion in electric double layers and effects of different sizes for counterions and coions},
  author={Greberg, Hans and Kjellander, Roland},
  journal={The Journal of Chemical Physics},
  volume={108},
  number={7},
  pages={2940--2953},
  year={1998},
  publisher={American Institute of Physics}
}

@article{turesson07,
  title={Interactions between charged surfaces immersed in a polyelectrolyte solution},
  author={Turesson, Martin and {\AA}kesson, Torbj{\"o}rn and Forsman, Jan},
  journal={Langmuir},
  volume={23},
  number={19},
  pages={9555--9558},
  year={2007},
  publisher={ACS Publications}
}
